# Supplementary material for: CXC ELR-Positive Chemokines as Diagnostic and Prognostic Markers for Breast Cancer Patients
Source: Cancers (Basel). 2023 Jun 8;15(12):3118. doi: 10.3390/cancers15123118 (PMC10296565; doi:10.3390/cancers15123118)
Supplement: Supplementary file 1 [file cancers-15-03118-s001.zip]

Archive with 1 entries (1 files):
- cancers-2319875-supplementary.pdf
